# Supplementary material for: Utilization of Pomelo (Citrus maxima) Peel Waste into Bioactive Essential Oils: Chemical Composition and Insecticidal Properties
Source: Insects. 2022 May 20;13(5):480. doi: 10.3390/insects13050480 (PMC9146202; doi:10.3390/insects13050480)
Supplement: Supplementary file 1 [file insects-13-00480-s001.zip]

Archive with 1 entries (1 files):
- insects-1650673-supplementary.pdf
